# Supplementary material for: Physical Activity Participation in Rural Areas: A Case Study
Source: Int J Environ Res Public Health. 2022 Jan 20;19(3):1161. doi: 10.3390/ijerph19031161 (PMC8834896; doi:10.3390/ijerph19031161)
Supplement: Supplementary file 1 [file ijerph-19-01161-s001.zip]

Archive with 1 entries (1 files):
- ijerph-1510756-supplementary.pdf
